# Supplementary material for: Legumes Modulate Allocation to Rhizobial Nitrogen Fixation in Response to Factorial Light and Nitrogen Manipulation
Source: Front Plant Sci. 2019 Nov 5;10:1316. doi: 10.3389/fpls.2019.01316 (PMC6848274; doi:10.3389/fpls.2019.01316)
Supplement: Table S1 — Raw data used in this manuscript. [file DataSheet_1.csv]

sample	nit	rhiz	light	root_dw	shoot_dw	r_s_ratio	total_dw	nod_dw	nod_num	nod_dw_root	nod_num_root	avg_nod_dw
5	8	-	200	15.1	18.2	0.82967033	33.3
6	8	-	200	13.5	21.2	0.636792453	34.7
17	8	-	200	14.7	38.7	0.379844961	53.4
22	8	-	200	7.8	14.1	0.553191489	21.9
23	8	-	200	16.2	38.5	0.420779221	54.7
34	8	-	200	7.3	11.7	0.623931624	19
45	8	-	200	6.2	10.6	0.58490566	16.8
49	8	-	200	4.1	6.9	0.594202899	11
63	8	-	200	7.5	14.4	0.520833333	21.9
64	8	-	200	10.2	15.6	0.653846154	25.8
2	8	+	200	13.6	41	0.331707317	54.6	1.62	38	0.119117647	2.794117647	4.26E-02
3	8	+	200	11.2	42.1	0.266033254	15.41	1.07	17	0.095535714	1.517857143	6.29E-02
10	8	+	200	14.2	38.6	0.367875648	52.8	1.35	46	0.095070423	3.23943662	2.93E-02
11	8	+	200	14	44.5	0.314606742	58.5	1.42	41	0.101428571	2.928571429	3.46E-02
13	8	+	200	15.6	51.1	0.305283757	66.7	1.59	28	0.101923077	1.794871795	5.68E-02
16	8	+	200	12	45.7	0.262582057	57.7	1.21	38	0.100833333	3.166666667	3.18E-02
27	8	+	200	12.2	44.3	0.275395034	56.5	1.3	21	0.106557377	1.721311475	6.19E-02
31	8	+	200	16.3	57.2	0.284965035	73.5	1.17	36	0.071779141	2.208588957	3.25E-02
37	8	+	200	18	59	0.305084746	77	1.43	48	0.079444444	2.666666667	2.98E-02
54	8	+	200	8.1	29.8	0.271812081	37.9	0.87	14	0.107407407	1.728395062	6.21E-02
56	8	+	200	15.7	54.2	0.289667897	69.9	1.41	37	0.089808917	2.356687898	3.81E-02
70	80	-	200	40	152.2	0.262812089	192.2
78	80	-	200	17.4	61.5	0.282926829	78.9
79	80	-	200	41.2	70.1	0.587731812	111.3
87	80	-	200	41	150.3	0.272787758	191.3
95	80	-	200	22	59.8	0.367892977	86.6
113	80	-	200	25.5	91.3	0.279299014	116.8
115	80	-	200	27.9	125.8	0.221780604	153.7
120	80	-	200	19.8	63.6	0.311320755	83.4
67	80	+	200	19.5	60.2	0.323920266	79.7	0.07	19	0.003589744	0.974358974	3.68E-03
71	80	+	200	42.2	145.6	0.289835165	187.8	0.15	16	0.003554502	0.379146919	9.38E-03
73	80	+	200	31.6	125.7	0.251392204	157.3	0	2	0	0.063291139	0.00E+00
77	80	+	200	9.3	38.4	0.2421875	47.7	0.12	6	0.012903226	0.64516129	2.00E-02
94	80	+	200	5.6	23	0.243478261	28.6	0.03	2	0.005357143	0.357142857	1.50E-02
99	80	+	200	29	109.2	0.265567766	138.2	0	2	0	0.068965517	0.00E+00
116	80	+	200	29.6	102	0.290196078	131.6	0.19	15	0.006418919	0.506756757	1.27E-02
117	80	+	200	21.1	91.3	0.231106243	112.4	0.01	9	0.000473934	0.426540284	1.11E-03
122	80	+	200	20.4	61.9	0.329563813	82.3	0	5	0	0.245098039	0.00E+00
128	80	+	200	36.9	161.9	0.227918468	198.8	0.16	7	0.004336043	0.189701897	2.29E-02
1	8	-	400	15.7	24.4	0.643442623	40.1
4	8	-	400	26.6	39.3	0.676844784	65.9
14	8	-	400	11.8	19.1	0.617801047	30.9
18	8	-	400	17	34.4	0.494186047	51.4
28	8	-	400	5.8	13.8	0.420289855	19.6
32	8	-	400	17	21.1	0.805687204	38.1
36	8	-	400	13.8	31	0.44516129	44.8
50	8	-	400	14.4	34.3	0.419825073	48.7
52	8	-	400	24.1	24.4	0.987704918	48.5
61	8	-	400	15	29.6	0.506756757	44.6
7	8	+	400	28.2	81.5	0.34601227	109.7	2.84	46	0.10070922	1.631205674	6.17E-02
8	8	+	400	29	83.4	0.347721823	112.4	2.94	51	0.10137931	1.75862069	5.76E-02
12	8	+	400	21.3	62.5	0.3408	83.8	2.29	41	0.107511737	1.924882629	5.59E-02
21	8	+	400	19.7	50	0.394	69.7	2.6	40	0.131979695	2.030456853	6.50E-02
24	8	+	400	26.7	82.8	0.322463768	109.5	3.03	66	0.113483146	2.471910112	4.59E-02
29	8	+	400	10.7	29.1	0.367697595	39.8	0.86	29	0.080373832	2.710280374	2.97E-02
39	8	+	400	20.2	51.6	0.391472868	71.8	2.59	33	0.128217822	1.633663366	7.85E-02
53	8	+	400	22.9	54.5	0.420183486	77.4	2.86	41	0.12489083	1.790393013	6.98E-02
40	8	+	400	31.5	83.3	0.378151261	114.8	3.93	55	0.124761905	1.746031746	7.15E-02
65	80	-	400	58.1	103.5	0.561352657	161.6
81	80	-	400	102.5	204.3	0.501713167	306.8
84	80	-	400	92.7	345.9	0.267996531	438.6
86	80	-	400	65.4	104.9	0.623450906	170.3
88	80	-	400	84.4	287.9	0.293157346	372.3
100	80	-	400	57.1	193.3	0.295395758	250.4
106	80	-	400	40.2	121.4	0.331136738	161.6
119	80	-	400	73.1	223.1	0.32765576	296.2
121	80	-	400	103.6	311.2	0.332904884	414.8
69	80	+	400	100.3	323.4	0.310142239	423.7	0.21	16	0.002093719	0.159521436	1.31E-02
74	80	+	400	88.9	310.8	0.286036036	399.7	0.08	5	0.000899888	0.05624297	1.60E-02
76	80	+	400	126.7	435.5	0.290929966	562.2	0.45	21	0.003551697	0.165745856	2.14E-02
85	80	+	400	64.9	178.2	0.364197531	243.1	0.04	6	0.000616333	0.092449923	6.67E-03
101	80	+	400	69.5	233.5	0.29764454	303	0.04	4	0.00057554	0.057553957	1.00E-02
111	80	+	400	42.6	127.7	0.333594362	170.3	0.24	16	0.005633803	0.375586854	1.50E-02
123	80	+	400	92.7	273.5	0.338939671	366.2	0.04	5	0.000431499	0.053937433	8.00E-03
127	80	+	400	62.9	201.4	0.312313803	264.3	0	1	0	0.015898251	0.00E+00
66	80	+	400	63.5	202.1	0.314200891	265.6	2.13	81	0.033543307	1.275590551	2.63E-02
