# Supplementary material for: Legumes Modulate Allocation to Rhizobial Nitrogen Fixation in Response to Factorial Light and Nitrogen Manipulation
Source: Front Plant Sci. 2019 Nov 5;10:1316. doi: 10.3389/fpls.2019.01316 (PMC6848274; doi:10.3389/fpls.2019.01316)
Supplement: Table S2 — Explanation of column headers in Table S1. [file DataSheet_2.csv]

Column	Explanation
sample	numerical identifier for each sample
nit	nitrogen level (mg/L N)
rhiz	rhizobial inoculation status (- = mock inoculated, + = inoculated)
light	light level (microEinsteins)
root_dw	root dry weight (mg); does not include nodule dry weight
shoot_dw	shoot dry weight (mg)
r_s_ratio	root:shoot ratio (root_dw/shoot_dw)
total_dw	total dry weight (mg, root_dw + shoot_dw)
nod_dw	dry weight of all nodules (mg)
nod_num	total number of nodules
nod_dw_root	total nodule dry weight scaled by total root dry weight
nod_num_root	total nodule number scaled by total root dry weight
avg_nod_dw	average dry weight per nodule (total nodule dry weight divided by total nodule number)
